# Supplementary material for: Co-Occurrence of Mycotoxins in Feed for Cattle, Pigs, Poultry, and Sheep in Navarra, a Region of Northern Spain
Source: Toxins (Basel). 2023 Feb 22;15(3):172. doi: 10.3390/toxins15030172 (PMC10057204; doi:10.3390/toxins15030172)
Supplement: Supplementary file 1 [file toxins-15-00172-s001.zip]

Archive with 1 entries (1 files):
- toxins-2241128-supplementary.pdf
